# Supplementary material for: Benzoic Acid and Its Hydroxylated Derivatives Suppress Early Blight of Tomato (Alternaria solani) via the Induction of Salicylic Acid Biosynthesis and Enzymatic and Nonenzymatic Antioxidant Defense Machinery
Source: J Fungi (Basel). 2021 Aug 16;7(8):663. doi: 10.3390/jof7080663 (PMC8400885; doi:10.3390/jof7080663)
Supplement: Supplementary file 1 [file jof-07-00663-s001.zip]

Archive with 1 entries (1 files):
- jof-1310096-supplementary.pdf
